# Supplementary material for: Modulation of the extracellular matrix by Streptococcus gallolyticus subsp. gallolyticus and importance in cell proliferation
Source: PLoS Pathog. 2022 Oct 3;18(10):e1010894. doi: 10.1371/journal.ppat.1010894 (PMC9560553; doi:10.1371/journal.ppat.1010894)
Supplement: S1 Table — HT29 cells were cultured in the presence or absence of Sgg strain TX20005 for 24 hours. The cells were washed, lysed, and digested with Trypsin then analyzed by a nanoLC-1200 system coupled to an Orbitrap Fusion Lumos mass spectrometer. Obtained spectra were searched against the target-decoy Human RefSeq database (release 2020) in Proteome Discoverer 2.1 interface (PD 2.1, Thermo Fisher) with the Mascot algorithm (Mascot 2.4, Matrix Science). Protein inference and quantitation were performed by gpGrouper (v1.0.040) with shared peptide iBAQ area distribution (Saltzman et al 2018 PMID 30093420) then convert to iFOT. iFOT is the normalization of individual protein intensity to the total protein intensity within one experiment. (XLSX) [file ppat.1010894.s001.xlsx]

## Sheet: Summary (2)
		Average iFOT
GeneID	GeneSymbol	HT29	HT29+TX20005
9168	TMSB10	4371	6022
3856	KRT8	3489.67	4315.67
70	ACTC1	3402	3369
2597	GAPDH	1999	3811.67
60	ACTB	2775	2924.33
71	ACTG1	2775	2924.33
213	ALB	2921	2271.67
440093	H3F3C	5096	n.d.
58	ACTA1	2556.5	2050
5757	PTMA	1837.67	2640.33
94239	H2AFV	1971.67	2180.33
5478	PPIA	1564.33	2336.67
3015	H2AFZ	1577.67	1744.33
3875	KRT18	1441	1794.67
345651	ACTBL2	1550.67	1626.33
3146	HMGB1	1212.33	1937.67
3312	HSPA8	1296.67	1748
1915	EEF1A1	1427.33	1576.67
7114	TMSB4X	1198.33	1459
3326	HSP90AB1	1129.33	1449
2023	ENO1	827.667	1508.67
5052	PRDX1	973	1195
6181	RPLP2	904.333	1262.67
6277	S100A6	1152	952.667
5315	PKM	817.667	1168
8294	HIST1H4I	769.667	1111.33
3939	LDHA	679.667	1198.33
5216	PFN1	940.333	930
3006	HIST1H1C	846.667	999.333
3945	LDHB	784.667	956.333
4830	NME1	866	858.667
7534	YWHAZ	753	966.667
3018	HIST1H2BB	667	968.333
7295	TXN	747	805.333
3329	HSPD1	662.333	886.333
3320	HSP90AA1	686	796.333
7277	TUBA4A	514	939.333
226	ALDOA	570.667	853.667
3336	HSPE1	728	651.667
302	ANXA2	584	788.667
3181	HNRNPA2B1	560	765
3009	HIST1H1B	519.667	775.333
203068	TUBB	431	833
1072	CFL1	480.667	606
7167	TPI1	418.667	622.333
6281	S100A10	438.333	568.667
3008	HIST1H1E	380	569.667
6208	RPS14	373	573.333
2950	GSTP1	284.6	644.667
654364	NME1-NME2	406.333	522.333
6282	S100A11	464.333	436.333
5479	PPIB	367.667	518
3880	KRT19	380.667	453.667
10376	TUBA1B	248.667	581.333
6275	S100A4	394	435.333
6234	RPS28	384.667	439
6147	RPL23A	346.333	454.333
5902	RANBP1	305.333	493.333
3178	HNRNPA1	275.667	510
6141	RPL18	333.333	447.667
6224	RPS20	318.667	458.667
10493	VAT1	510.467	265.333
6146	RPL22	320.667	454
6230	RPS25	313.667	460.333
5230	PGK1	244.333	502.333
11224	RPL35	322.667	409.667
3020	H3F3A	313.667	412.667
6130	RPL7A	287.667	418.667
6202	RPS8	245.333	431.667
7846	TUBA1A	248.667	419
1731	SEPT1	359	306.333
6222	RPS18	293	370.333
7170	TPM3	292.667	350.667
7529	YWHAB	257.667	383.667
6128	RPL6	300.667	330.667
6124	RPL4	242.333	372.667
1622	DBI	228.333	383.333
7531	YWHAE	321.333	286
5901	RAN	268.667	335.333
6203	RPS9	238	356.333
4000	LMNA	264	329.333
25873	RPL36	242.333	348
10383	TUBB4B	164	426
445582	POTEE	n.d.	586
4869	NPM1	274.333	306.667
1973	EIF4A1	287	293.333
3190	HNRNPK	162.667	414.667
1984	EIF5A	278.667	297
6613	SUMO2	309.667	259.667
3159	HMGA1	253.667	308.333
3017	HIST1H2BD	229	327.667
3303	HSPA1A	264.667	289.333
6233	RPS27A	163.667	385.333
6137	RPL13	228	306
4904	YBX1	236.333	291
8407	TAGLN2	209	314
440689	HIST2H2BF	213.333	306
1382	CRABP2	223.333	294.333
3012	HIST1H2AE	203.333	309.333
4736	RPL10A	187.667	314
6188	RPS3	199	298.667
6129	RPL7	212.333	285
81	ACTN4	217.333	270.333
2923	PDIA3	183	292
396	ARHGDIA	232.333	240
7086	TKT	215.667	240.333
6155	RPL27	202.333	253.333
2821	GPI	162.667	291.333
1728	NQO1	185.333	267.667
1938	EEF2	205	236.667
216	ALDH1A1	103.667	317
1937	EEF1G	179	239
7178	TPT1	184	230
5223	PGAM1	155.2	256.667
801	CALM1	172.667	236.667
10808	HSPH1	151	255
3921	RPSA	170.333	235.333
6175	RPLP0	166	235.667
1936	EEF1D	181	220.333
6223	RPS19	165.667	232.333
6191	RPS4X	151	240.667
6157	RPL27A	161.667	229
10923	SUB1	172.333	211.667
6217	RPS16	156.667	223.667
191	AHCY	163.333	212
4282	MIF	134.333	238.333
728378	POTEF	n.d.	372
292	SLC25A5	171.667	199.667
100506248	LOC100506248	94.4	264.3
6160	RPL31	156	202.667
4691	NCL	147.333	211
10131	TRAP1	177.333	179.967
3183	HNRNPC	144	212.333
6418	SET	180	176.333
6210	RPS15A	149.333	203
3151	HMGN2	42.1667	307.333
6194	RPS6	95.0333	254
6125	RPL5	163.333	185.667
6623	SNCG	117.033	228.333
6159	RPL29	142	203.333
83442	SH3BGRL3	132.667	212.333
6286	S100P	191	152.333
6154	RPL26	156.667	186.667
6187	RPS2	137.967	203.667
6169	RPL38	70.4	270
4637	MYL6	150.333	186.333
7311	UBA52	163.667	170.5
3007	HIST1H1D	135	199
6902	TBCA	164.333	167
3310	HSPA6	166.533	163.3
6132	RPL8	153	174.667
1476	CSTB	143.333	180.333
2197	FAU	117.9	199.333
1933	EEF1B2	134.767	181.333
7001	PRDX2	132.333	183.667
5034	P4HB	152	162.667
6888	TALDO1	132.667	181.667
6135	RPL11	128	184
6232	RPS27	128.833	181
3192	HNRNPU	128.667	179
6143	RPL19	134.667	173
4191	MDH2	121.333	176
308	ANXA5	128.833	165
6207	RPS13	106.667	184.333
9349	RPL23	116.133	172.333
6227	RPS21	129	149
10399	GNB2L1	117.667	158.667
506	ATP5B	108.067	164.667
8671	SLC4A4	192.333	79.8333
4666	NACA	119.2	152
6134	RPL10	99.4333	170.667
8125	ANP32A	122.567	146.333
6204	RPS10	111.567	155.333
7184	HSP90B1	113.4	153.333
8815	BANF1	84.3333	182
6144	RPL21	106	158.333
7532	YWHAG	120.233	144
8669	EIF3J	166	94.8333
1192	CLIC1	103.133	155.333
5464	PPA1	95.4333	162.667
3927	LASP1	98.5	155.667
811	CALR	122.933	128.333
5725	PTBP1	103.433	147.333
5036	PA2G4	123.333	124.333
6136	RPL12	104.5	140.667
10382	TUBB4A	0.285	243.767
220988	HNRNPA3	110.333	131.667
3148	HMGB2	92.8333	147.667
11335	CBX3	107.8	130.467
6612	SUMO3	237	n.d.
9588	PRDX6	100.867	136
3305	HSPA1L	111.567	123.533
9601	PDIA4	96.3333	135.333
6152	RPL24	88.2333	142.333
3313	HSPA9	93.2	137
2810	SFN	88.2	141
6189	RPS3A	117.633	111.233
2539	G6PD	109.1	119.667
6138	RPL15	88.9333	139.333
6428	SRSF3	70.2333	157.333
10971	YWHAQ	109.467	113
6193	RPS5	98.4333	122.467
3068	HDGF	94.1	125
3925	STMN1	72.6	145.667
6205	RPS11	96.0667	119.333
230	ALDOC	71.3667	140.333
3005	H1F0	72.3333	138
10130	PDIA6	77.5	130.333
3184	HNRNPD	75.5333	131
23521	RPL13A	83.4333	122.867
6158	RPL28	93	112
51807	TUBA8	80	121.5
6431	SRSF6	80.9667	120
3191	HNRNPL	75.8	124.667
4673	NAP1L1	71.6667	126.333
4841	NONO	69.6333	128.333
10963	STIP1	97.1333	95.6
301	ANXA1	76.7333	113.767
2079	ERH	80.8	109.467
11333	PDAP1	87.9	99.7667
3872	KRT17	98.1667	88.25
10541	ANP32B	87.7	95.6333
2280	FKBP1A	85.4	95.7
10134	BCAP31	74.8667	104.667
6139	RPL17	78.8	97.1333
6633	SNRPD2	78.1	97.2667
3315	HSPB1	79.3	95.5
10576	CCT2	83.2	89.2667
6229	RPS24	65.0667	106.7
7203	CCT3	77.9667	92.3
6122	RPL3	80.0333	89.8
51155	HN1	80.6667	87.2
5111	PCNA	68.5667	99.2
26135	SERBP1	77.6	88.7333
5037	PEBP1	74.4667	91.8333
498	ATP5A1	70.3	95.6333
27101	CACYBP	63.5333	101.233
3861	KRT14	80.75	83.8
4478	MSN	88.6667	75.8
983	CDK1	63.1	101.233
6206	RPS12	81.9	81.8
908	CCT6A	78.7667	83.9667
26986	PABPC1	66.9667	92.5333
54474	KRT20	89	69.9333
144501	KRT80	64.2333	93.2667
10606	PAICS	66.7	90
2547	XRCC6	61.4	95.2333
9045	RPL14	68.7667	87.3333
6156	RPL30	74	81.6
1509	CTSD	78.7	75.9
7314	UBB	75.6667	78.55
23406	COTL1	81.0667	72.7667
6170	RPL39	59.15	93.15
6165	RPL35A	75.7	76.5333
5686	PSMA5	67.0667	82.9
6427	SRSF2	58.6	91.1
6950	TCP1	60.0333	89.1333
7334	UBE2N	63.1333	85.4667
10726	NUDC	61.2333	85.6333
84617	TUBB6	0.04	146.087
3187	HNRNPH1	53.0333	92.7333
2665	GDI2	59.3	84.1
10694	CCT8	71.7667	71.5333
9555	H2AFY	57.0667	86.1333
6201	RPS7	65.7	77.1333
6632	SNRPD1	50.4	90.0333
100526842	RPL17-C18orf32	62.6667	77.3333
11315	PARK7	53.7	85.6
4627	MYH9	56.5	82.4333
5688	PSMA7	70.4333	66.6
3692	EIF6	64.0333	72.6667
3039	HBA1	89.4333	46.4667
10961	ERP29	67.7	67.5
4001	LMNB1	52.5333	82.3
7430	EZR	79.7	54
307	ANXA4	41.3667	91.7333
7284	TUFM	54.3	78.8
9230	RAB11B	57.9333	74.8333
6176	RPLP1	55.5333	75.5333
1327	COX4I1	60.7	68.8333
3185	HNRNPF	57.8333	71.6333
65108	MARCKSL1	55.2667	73.6667
7336	UBE2V2	62.9	65.3
6164	RPL34	55.3	72.6333
2171	FABP5	63.1333	64.7333
22948	CCT5	63.1333	64.2
6421	SFPQ	48.3	78.8667
10093	ARPC4	56	71.1333
10935	PRDX3	55.1333	71.7333
2316	FLNA	61.1667	65.1667
6652	SORD	42.7667	83.4667
10574	CCT7	61.1333	64.8
9446	GSTO1	59.7667	65.1
3182	HNRNPAB	52.4333	72.2333
27316	RBMX	50.8333	73.7333
8848	TSC22D1	44.8333	78.7
10657	KHDRBS1	44.3	78.9667
5245	PHB	52.3	70.6
8766	RAB11A	55.45	66.9
2288	FKBP4	51.7333	70.4667
11331	PHB2	52.4333	69.1
136319	MTPN	40.0333	81.4667
7415	VCP	59.2333	61.4
5834	PYGB	40.9667	78.9333
114569	MAL2	49.9	69.9333
81876	RAB1B	47.2333	72.2333
2017	CTTN	45.9	73.3
2109	ETFB	50	66.8667
353	APRT	44.9333	70.7
3149	HMGB3	41.9667	72.3
6231	RPS26	36.5667	77.6667
376267	RAB15	46.9	67.2333
821	CANX	51.8333	62.2333
6647	SOD1	62.8333	50.6
10911	UTS2	51.7667	61.4
6426	SRSF1	39.8333	72.6333
51727	CMPK1	45	65.9333
6209	RPS15	50	60.4
9948	WDR1	48.2667	61.8333
375	ARF1	37.45	72.5667
84681	HINT2	3.7	106
11021	RAB35	45.0667	64.6
6767	ST13	33.5333	75.5
7332	UBE2L3	49.5333	59.2
10487	CAP1	45.8333	62.1333
7165	TPD52L2	49.3667	58.5
23193	GANAB	40.2333	67.2667
10575	CCT4	47.9333	59.4667
8607	RUVBL1	45.3667	61.5
51368	TEX264	65.6	40.3
5695	PSMB7	61.4667	44.2333
6228	RPS23	30.8333	74.6
10627	MYL12A	44.5333	60.8333
832	CAPZB	41.2	62.8
9188	DDX21	42.9667	60.6667
6432	SRSF7	41.4	62.2
5093	PCBP1	41.4667	62.0667
7317	UBA1	41.6333	61.4333
9218	VAPA	44.8667	57.9
7879	RAB7A	48.6	53
7417	VDAC2	43.7	57.4333
7171	TPM4	59.4333	40.9333
5094	PCBP2	34.4333	65.9
708	C1QBP	53.2333	46.6667
79026	AHNAK	51.7	48.1
3854	KRT6B	n.d.	99.6
5878	RAB5C	55.1	44.0333
342538	NACA2	46.7333	52.2333
3276	PRMT1	43.5	55.2
1434	CSE1L	38.9333	59.2
5870	RAB6A	45.2667	52.7
5928	RBBP4	44.2667	53.1
10728	PTGES3	53.9333	42.8667
2194	FASN	46.4333	48.9
1211	CLTA	45.4333	49.2667
6635	SNRPE	34.7667	59.4333
10949	HNRNPA0	40.3	53.7
2108	ETFA	40.3	53
100529239	RPS10-NUDT3	38.25	54.25
3608	ILF2	36.7667	55.6
5682	PSMA1	43.4	48.8
2317	FLNB	41.4	50.3333
10492	SYNCRIP	44.0333	47.2667
79017	GGCT	36.8333	53.9667
5690	PSMB2	42.5	46.9
1655	DDX5	42.6333	46.5333
378	ARF4	29.7	58.9333
5202	PFDN2	42.7667	45.5333
381	ARF5	32.4667	55.1
5720	PSME1	37.5333	49.8
822	CAPG	38.7333	48.1333
22913	RALY	38.9667	47.8333
6142	RPL18A	33.9333	52.8333
5217	PFN2	37.4667	48.9333
4670	HNRNPM	26.5333	58.8667
25824	PRDX5	33.9	51.2667
3960	LGALS4	41.2	43.9
5861	RAB1A	41.6667	43.1667
6161	RPL32	20.0667	64.5
10856	RUVBL2	37.1333	47.3667
2091	FBL	32.9	51.4667
3615	IMPDH2	36.6	47.7667
51552	RAB14	38.4333	45.7667
10097	ACTR2	34.5	49.1
10146	G3BP1	32.1	51.2667
7358	UGDH	35.1667	48.2
4507	MTAP	37.7667	45.3333
7335	UBE2V1	37.7667	44.7
6184	RPN1	36.4667	45.8667
522	ATP5J	34.9	47.2
3860	KRT13	36.3333	45.45
7112	TMPO	31.5667	50.2
7533	YWHAH	35.2667	46.2333
7520	XRCC5	35.8333	45.4
5204	PFDN5	41.5333	39.3
5589	PRKCSH	37.9333	42.3333
829	CAPZA1	27.4333	52.6667
5685	PSMA4	41.8	37.5333
4190	MDH1	35.8333	42.9667
83452	RAB33B	34.2333	44.2
9141	PDCD5	41.9667	36.4667
6636	SNRPF	28.1	50.1333
471	ATIC	30.2667	47.8
3188	HNRNPH2	n.d.	77.1
55573	CDV3	25.4	50.5
2521	FUS	36.5333	39.2667
6741	SSB	34.9	40.8333
1213	CLTC	33.5	42.0333
6923	TCEB2	38.2	37.3333
10361	NPM2	42.9	32.3
306	ANXA3	36.6	38.4
4076	CAPRIN1	30.4	44.3333
1992	SERPINB1	36.1	37.8333
1329	COX5B	37.7	36.1333
1528	CYB5A	31.8333	41.7333
7458	EIF4H	32.6667	40.8333
3838	KPNA2	32.7333	40.7667
9782	MATR3	23.0667	50.1667
7322	UBE2D2	30.7	41.4333
7347	UCHL3	31.9	39.6667
5763	PTMS	39.0333	32.3667
10890	RAB10	35.2333	35.8667
6235	RPS29	30.7	39.8
3837	KPNB1	31.4333	38.4667
689	BTF3	22.6333	45.9
5717	PSMD11	30.1667	38.3667
7150	TOP1	29.9333	38.3667
1892	ECHS1	26.2667	41.9667
9040	UBE2M	14.3	53.8
8880	FUBP1	29.0667	38.4667
55379	LRRC59	32.6667	34.8
5339	PLEC	34.7333	32.6667
5226	PGD	24.1333	43.1
794	CALB2	34.3333	32.9
3150	HMGN1	31.1	35.7333
10135	NAMPT	31.4333	35.2
9377	COX5A	30.9333	35.6333
79784	MYH14	38.3667	27.8333
1431	CS	30.6333	35.1667
6218	RPS17	27.5667	38
1660	DHX9	26.3	39.0333
509	ATP5C1	27.9	35.6333
6133	RPL9	32.1	31.3
7919	DDX39B	24.9	38.1
5887	RAD23B	32	30.6333
6634	SNRPD3	27.8333	34.8
57727	NCOA5	41.9	20.4567
353164	TAS2R42	41.9333	20.35
117531	TMC1	23.6667	38.2
22919	MAPRE1	29.5	32.2
3609	ILF3	22.7667	38.8333
10476	ATP5H	32.0667	29.1333
90861	HN1L	30.8	30.3667
6726	SRP9	22.1	38.6333
4860	PNP	27.6667	32.8333
335	APOA1	27.3333	32.8667
56993	TOMM22	23.7	36.1333
6626	SNRPA	25.3	33.9
55611	OTUB1	26.6667	32.3333
7385	UQCRC2	22.4667	36
3308	HSPA4	25.6667	32.7667
1968	EIF2S3	28.1333	30.1
3028	HSD17B10	23.8	34.3667
10094	ARPC3	21.9	36.1
83658	DYNLRB1	18.3667	39.3667
57092	PCNP	22.9	34.7333
567	B2M	24.8667	32.4667
5701	PSMC2	27.3667	29.7667
3093	UBE2K	22.5667	34.4
871	SERPINH1	22.1333	34.4667
9775	EIF4A3	29.5333	26.9667
6921	TCEB1	28.9333	27.4667
3301	DNAJA1	23	32.6
2237	FEN1	17	38.2333
10189	ALYREF	26.3	28.6667
55110	MAGOHB	32.8667	21.9333
513	ATP5D	29.2	25.4
373156	GSTK1	9.7	44.7667
3735	KARS	22.9333	31.5
5687	PSMA6	26.3667	27.8667
7316	UBC	26.5333	27.6
128866	CHMP4B	23.6	30.3333
11171	STRAP	26.3667	27.5667
27044	SND1	17.8333	36.0667
5862	RAB2A	23.4333	30.4
8721	EDF1	24.8667	28.9
10632	ATP5L	20.3667	33.3333
6168	RPL37A	19.4333	34.2333
9097	USP14	26.1667	27.2667
3866	KRT15	17.2	35.9
4144	MAT2A	24.0667	28.5333
7296	TXNRD1	18.2333	34.3333
9255	AIMP1	20.6	31.5333
1396	CRIP1	27.15	24.9
26973	CHORDC1	24.2333	27.7
5684	PSMA3	22.2	29.6667
7381	UQCRB	19.9	31.4
10155	TRIM28	21.5	29.7
6513	SLC2A1	17.5	33.7
1495	CTNNA1	19.5667	31.5
84833	USMG5	20.9333	30
5214	PFKP	20.9333	29.9
476	ATP1A1	22.2333	28.4
6520	SLC3A2	17.8667	32.4667
51762	RAB8B	49.6	n.d.
6727	SRP14	20.7	28.8333
47	ACLY	25	24.2667
8662	EIF3B	24.2333	24.9333
29789	OLA1	19.3667	29.7333
4218	RAB8A	27.3333	21.5667
55604	LRRC16A	48.66	0.14
10095	ARPC1B	20.6667	28.1
6182	MRPL12	26	22.7333
7169	TPM2	34.5667	13.9367
5691	PSMB3	21.2667	27.1
5203	PFDN4	20.6333	27.7333
6500	SKP1	23.3333	24.9667
9939	RBM8A	24.1	24.1333
56005	MYDGF	39.7	8.46667
11140	CDC37	23.1	24.9333
3094	HINT1	27.6333	19.8
8644	AKR1C3	20.8	26.4333
9368	SLC9A3R1	21.9	25.3
1964	EIF1AX	18.5333	28.6
51571	FAM49B	19.2333	27.8333
5692	PSMB4	21.2333	25.5667
6625	SNRNP70	20.7333	25.9333
5518	PPP2R1A	17.8333	28.7333
1645	AKR1C1	23.3	23.2
5499	PPP1CA	19.4	26.9667
6472	SHMT2	17.1333	29.1333
5049	PAFAH1B2	21.6333	24.6
2130	EWSR1	18.5667	27.4
5931	RBBP7	18.9333	27
204	AK2	17.2333	28.6333
372	ARCN1	20.7667	24.9
6897	TARS	21.8333	23.7667
57142	RTN4	17.6333	27.9333
2934	GSN	22.7333	22.6333
11164	NUDT5	16.4667	28.7
6510	SLC1A5	18.6	26.4333
84324	SARNP	20	24.8333
80273	GRPEL1	25.9333	18.8
8826	IQGAP1	18.0667	26
1975	EIF4B	21.9667	22.1
9545	RAB3D	0.32	43.7
10209	EIF1	21.1667	22.7333
6185	RPN2	12.9333	30.8
1615	DARS	16.7333	26.8667
3189	HNRNPH3	17.7667	25.1667
5693	PSMB5	18.7	24.1333
1981	EIF4G1	19.4	23.3333
5653	KLK6	14.6	27.9667
2806	GOT2	18.1	24.3667
7913	DEK	16.5333	25.9
1738	DLD	16.3333	26.0667
5250	SLC25A3	20.3667	21.9333
10539	GLRX3	22.4	19.3333
10096	ACTR3	16.1	25.4
23658	LSM5	10.7333	30.7333
7329	UBE2I	19.4667	21.9333
5050	PAFAH1B3	18.5667	22.8333
10236	HNRNPR	11.8333	29.4333
7416	VDAC1	16.5	24.7667
3959	LGALS3BP	18.6333	22.5333
93487	MAPK1IP1L	19.9667	21.2
81892	SLIRP	14.1	26.5333
80218	NAA50	27.1333	13.4
2778	GNAS	21.2	19.3333
8531	YBX3	19.7	20.7
7168	TPM1	16.2	24.1667
4706	NDUFAB1	22.6333	17.6
4738	NEDD8	17.15	22.8667
1603	DAD1	20	19.9667
539	ATP5O	15.3333	24.5667
1665	DHX15	18.5	20.9333
51631	LUC7L2	16.2333	23.0667
387522	TMEM189-UBE2V1	18	21.3
4676	NAP1L4	10.4	28.7333
345	APOC3	27	11.9667
4048	LTA4H	19.9	19.0333
81502	HM13	18.0333	20.8333
2107	ETF1	18.2667	20.6
1965	EIF2S1	19.8333	18.8333
5694	PSMB6	19.6667	18.8667
10801	SEPT9	16.6	21.6667
1854	DUT	14.4	23.6667
23451	SF3B1	14.1667	23.8667
3843	IPO5	15.3333	22.6333
10449	ACAA2	19.2667	18.6333
813	CALU	21.9333	15.9333
3892	KRT86	15.6333	22.2
7341	SUMO1	16.3333	21.5
51065	RPS27L	6.05	31.55
11338	U2AF2	13.2	24.2667
3417	IDH1	14.4667	22.9333
10944	C11orf58	17.4333	19.9667
293	SLC25A6	19.4333	17.9667
79077	DCTPP1	14.8333	22.5
10092	ARPC5	8.2	29.1
10204	NUTF2	17.1	20.2
55970	GNG12	10.1667	27.0667
57129	MRPL47	35.4	1.7
10197	PSME3	17.1333	19.9333
10055	SAE1	17.2333	19.7333
521	ATP5I	12.7	24.2
29796	UQCR10	11.7	24.9667
6009	RHEB	17.2667	19.2333
55651	NHP2	13.1	23.2667
5898	RALA	16.4667	19.8333
23468	CBX5	14.5667	21.4333
1104	RCC1	11.1	24.5667
79180	EFHD2	13.1333	22.5
9636	ISG15	8.86667	26.6667
26156	RSL1D1	15.6	19.8333
10672	GNA13	17.4667	17.9
5689	PSMB1	12	23.3333
7163	TPD52	16	19.2333
27339	PRPF19	13.0667	22.1
3376	IARS	18.6667	16.4333
5721	PSME2	13.4	21.5333
201475	RAB12	16.31	18.4
5879	RAC1	12.8333	21.8
52	ACP1	15.0667	19.5667
10128	LRPPRC	14.5667	20
192111	PGAM5	16.5667	17.8
1265	CNN2	16.9	17.4667
10109	ARPC2	17.2	17.1
55748	CNDP2	15.2667	19
4116	MAGOH	12.3	21.9333
8904	CPNE1	13.1	20.9
1977	EIF4E	18.7	15.2667
23576	DDAH1	13.6	20.3667
10528	NOP56	14.6333	19.3
10551	AGR2	14.5	19.3
5268	SERPINB5	14.4333	19.3333
88	ACTN2	16.9667	16.7
1994	ELAVL1	14.2333	19.4
4735	SEPT2	9.5	24.1
4809	SNU13	16.3667	17.2333
9908	G3BP2	12.8667	20.6667
9184	BUB3	14.8	18.7
8570	KHSRP	13.6	19.8333
8667	EIF3H	15.1	18.2667
5705	PSMC5	16.9	16.1333
5719	PSMD13	15.1	17.8
140576	S100A16	19.5333	13.3
4513	COX2	12.5667	20.1333
56928	SPPL2B	2.1	30.35
9584	RBM39	10.7333	21.7
387	RHOA	15.4667	16.5667
1650	DDOST	13.6	18.4
444	ASPH	15.2333	16.5667
6627	SNRPA1	16.9	14.8667
6059	ABCE1	18.3667	13.4
51596	CUTA	11.2	20.5
29968	PSAT1	16.2667	15.3667
10910	SUGT1	14.8	16.7667
2098	ESD	12.2667	19.1
5917	RARS	13.0333	18.2667
65083	NOL6	0.63	30.59
3889	KRT83	15.6333	15.5
4677	NARS	13.2	17.8333
2746	GLUD1	10.1667	20.8333
10527	IPO7	12.1	18.8333
10212	DDX39A	24.2	6.6
5702	PSMC3	15.5333	15.2
8565	YARS	15.8	14.6667
4141	MARS	10.0667	20.3333
4678	NASP	15.6333	14.7333
79695	GALNT12	9.21	21.1
3891	KRT85	15.2	15.1
51144	HSD17B12	8.26667	22
10521	DDX17	9.86667	20.3333
54205	CYCS	14.1667	16
8894	EIF2S2	14.4	15.7667
1654	DDX3X	15.3	14.8333
11199	ANXA10	15.8667	14.2333
10342	TFG	9.66667	20.1667
8086	AAAS	6.74333	23.0667
8661	EIF3A	13.4667	16.2
22827	PUF60	9.73333	19.8667
2010	EMD	15.1333	14.4
4632	MYL1	12.2	17.2
51602	NOP58	11.2	18.1667
4522	MTHFD1	13.2333	16.0333
55832	CAND1	10.9667	18.2667
3646	EIF3E	12.5	16.6
6430	SRSF5	11.8	17.0333
10857	PGRMC1	10.5667	18.2
11051	NUDT21	10.0333	18.5667
81611	ANP32E	14.7667	13.8
7037	TFRC	12.8	15.7667
2224	FDPS	12.8667	15.6333
2271	FH	10.7	17.7333
10611	PDLIM5	11.7	16.5
11075	STMN2	6.19333	22
5700	PSMC1	11.4	16.7
8665	EIF3F	13.2667	14.7333
7384	UQCRC1	10.3	17.5333
4082	MARCKS	15.8667	11.9
84661	DPY30	20.35	7.20667
10953	TOMM34	8.7	18.8333
2	A2M	18.5667	8.93333
317705	VN1R5	18.1333	9.2
51504	TRMT112	11.1	16.1667
830	CAPZA2	8.83333	18.4
7536	SF1	9.66667	17.4333
9124	PDLIM1	13.0333	14.0667
51372	TMA7	7.1	19.8667
11034	DSTN	11.1333	15.8
51569	UFM1	12.3	14.6333
8668	EIF3I	14.2	12.7
10367	MICU1	15	11.9
8683	SRSF9	9.63333	17.2333
401505	TOMM5	12.9333	13.7667
6576	SLC25A1	9.1	17.5333
79153	GDPD3	26.6	n.d.
1743	DLST	12.9	13.7
23184	MESDC2	15.8	10.7333
5644	PRSS1	20.7	5.7
873	CBR1	12.5333	13.8
5832	ALDH18A1	9.6	16.7
1457	CSNK2A1	12.8	13.4667
10952	SEC61B	16.5667	9.66667
515	ATP5F1	11.8	14.2333
4634	MYL3	10.7667	15.2
55920	RCC2	7.9	18.0333
27258	LSM3	10.8	15.1
64432	MRPS25	1.4	24.5
682	BSG	9.6	16.3
2287	FKBP3	14.8	11.1
54543	TOMM7	12.4333	13.35
142	PARP1	9.76667	16
5591	PRKDC	10.2333	15.4333
55752	SEPT11	9.83333	15.7333
483	ATP1B3	8.36667	17.1333
27068	PPA2	10.5	14.9333
8562	DENR	10.9333	14.5
328	APEX1	12.0667	13.2667
10682	EBP	7.5	17.7667
1315	COPB1	7.66667	17.5
3958	LGALS3	5.96667	19.1667
128	ADH5	13.7333	11.4
1727	CYB5R3	10	15.0333
5708	PSMD2	11.3667	13.6667
10989	IMMT	11.6667	13.3
7360	UGP2	10.7	14.1667
81873	ARPC5L	14.9	9.96667
23589	CARHSP1	10.5333	14.2333
9987	HNRNPDL	15.1333	9.6
1465	CSRP1	11.7333	12.9667
10525	HYOU1	10.8	13.9
823	CAPN1	10.1333	14.3333
29979	UBQLN1	12.8333	11.5333
8148	TAF15	8.53333	15.7667
84823	LMNB2	10.4	13.8
348327	ZNF530	8.45	15.65
83443	SF3B5	11.9667	12.1333
2617	GARS	9.2	14.7667
989	SEPT7	6.03333	17.9
57819	LSM2	4.72333	19.1667
645	BLVRB	12.1333	11.6667
51056	LAP3	13.6	10.1333
23367	LARP1	19.4333	4.3
8775	NAPA	12.0667	11.6333
2935	GSPT1	11.8	11.8667
2673	GFPT1	9.43333	14.2
7453	WARS	9	14.6
10992	SF3B2	10.2667	13.3333
7019	TFAM	7.6	15.9667
221092	HNRNPUL2	9.26667	14.2333
51386	EIF3L	13.8333	9.5
219927	MRPL21	n.d.	23.05
6917	TCEA1	10.9	12.0667
56901	NDUFA4L2	n.d.	22.9
8666	EIF3G	10.5333	12.3333
2058	EPRS	9.46667	13.3667
37	ACADVL	13.4	9.36667
3105	HLA-A	8.23333	14.4667
7514	XPO1	13.6	9.1
9217	VAPB	6.38	16.2667
58155	PTBP2	8.46667	14.1667
22818	COPZ1	8.53333	13.9667
10313	RTN3	7.26667	15.2
3728	JUP	10.6333	11.8333
217	ALDH2	9.53333	12.9
6386	SDCBP	15	7.36667
826	CAPNS1	9.8	12.5333
9520	NPEPPS	11.9	10.4
5355	PLP2	11.2333	10.95
9524	TECR	6.66667	15.5
83473	KATNAL2	9.4	12.7667
54927	CHCHD3	14.6667	7.5
10063	COX17	10.7333	11.4
9221	NOLC1	11.2333	10.9
10480	EIF3M	6.66667	15.4
56647	BCCIP	8.26667	13.7667
57175	CORO1B	8.43333	13.5333
2877	GPX2	11.2333	10.7333
50848	F11R	8.66667	13.2667
5908	RAP1B	9.16667	12.7
26517	TIMM13	8.03333	13.7333
5496	PPM1G	8.46667	13.1
26472	PPP1R14B	7.76667	13.7667
6284	S100A13	13.5333	8
10471	PFDN6	14.4333	7.06667
2286	FKBP2	5.8	15.5333
64788	LMF1	10.8667	10.45
1347	COX7A2	7.16667	14.1333
2739	GLO1	11.2667	10
960	CD44	11.8333	9.43333
55968	NSFL1C	8.66667	12.5
6722	SRF	12	9.15
94081	SFXN1	10.4333	10.6667
9342	SNAP29	7.50333	13.4
51154	MRTO4	11.2333	9.66667
4257	MGST1	5.9	14.9667
28972	SPCS1	8.13333	12.7333
56681	SAR1A	4.08667	16.75
8833	GMPS	8.66667	12.1667
2762	GMDS	7.13333	13.6333
128674	PROKR2	n.d.	20.6
7407	VARS	9.33333	11.2
87	ACTN1	8.23333	12.3
23450	SF3B3	8.93333	11.6
581	BAX	8.6	11.8333
7247	TSN	6.6	13.8
25764	HYPK	10.9667	9.33333
10452	TOMM40	12.1	8.2
8663	EIF3C	9.66667	10.6333
7411	VBP1	9.43333	10.6667
129080	EMID1	9.8	10.3
7408	VASP	10.0667	10
51119	SBDS	14.4667	5.56667
9532	BAG2	10.8667	9.03333
59285	CACNG6	9.26667	10.5667
79073	TMEM109	9.3	10.45
2787	GNG5	7.83333	11.9
51060	TXNDC12	9.86667	9.83333
9352	TXNL1	10.8	8.9
1808	DPYSL2	2.46667	17.2333
9341	VAMP3	6.76667	12.9
6240	RRM1	7.46667	12.2
6558	SLC12A2	4.3	15.2667
1500	CTNND1	7.06667	12.4667
10920	COPS8	7.7	11.8
847	CAT	7.7	11.6667
4176	MCM7	6.4	12.9
26173	INTS1	10.2	9.06667
389158	PLSCR5	10.6667	8.6
1155	TBCB	9.23333	9.9
8260	NAA10	12.0333	7.03333
9967	THRAP3	7.46667	11.5667
4715	NDUFB9	7.1	11.8667
5604	MAP2K1	8.86667	10.1
6301	SARS	7.8	11.1333
552900	BOLA2	10.7	8.2
4514	COX3	8.03333	10.8333
7429	VIL1	5.86667	12.9667
998	CDC42	8.03333	10.7333
9131	AIFM1	8.13333	10.6
86	ACTL6A	8.96667	9.66667
1429	CRYZ	9	9.6
6747	SSR3	9.76667	8.8
5954	RCN1	11.0667	7.46667
10360	NPM3	4.63333	13.8333
10213	PSMD14	7.06667	11.3667
5631	PRPS1	8.63333	9.7
6389	SDHA	7.33333	10.9667
2618	GART	6.2	12
4069	LYZ	5.9	12.2667
6723	SRM	7.36667	10.7333
4085	MAD2L1	6.7	11.3667
2805	GOT1	9.2	8.86667
5709	PSMD3	7.26667	10.7667
9559	VPS26A	5.93333	11.8
10330	CNPY2	8.26667	9.43333
3295	HSD17B4	5.83333	11.8667
54107	POLE3	6.1	11.5667
51651	PTRH2	6.83333	10.8333
1163	CKS1B	9.9	7.65
28985	MCTS1	5.5	11.9667
10016	PDCD6	6.2	11.2667
326624	RAB37	17.4	n.d.
29766	TMOD3	6.13333	11.2667
4258	MGST2	6.96667	10.4333
6434	TRA2B	8.76667	8.6
1891	ECH1	6.73333	10.6
55737	VPS35	7	10.3333
159	ADSS	7.76667	9.56667
6748	SSR4	7.83333	9.5
51493	RTCB	6.86667	10.3667
5710	PSMD4	5.96667	11.2
30968	STOML2	7.63333	9.36667
8539	API5	7.73333	9.26667
8664	EIF3D	12.5333	4.42333
23788	MTCH2	5.4	11.5
10969	EBNA1BP2	6.03333	10.8
84231	TRAF7	9.1	7.7
9689	BZW1	7.03333	9.73333
11316	COPE	4.49667	12.2667
6631	SNRPC	6.63333	10.0333
4698	NDUFA5	7	9.56667
4697	NDUFA4	7.56667	8.9
9343	EFTUD2	9.13333	7.33333
3849	KRT2	7.43333	9
1345	COX6C	5.5	10.9
10102	TSFM	5.83333	10.4
10291	SF3A1	7.26667	8.96667
54187	NANS	5.4	10.7667
1656	DDX6	4.7	11.4333
488	ATP2A2	7.86667	8.26667
3688	ITGB1	6.5	9.6
11100	HNRNPUL1	4.06667	11.9333
26355	FAM162A	5.73333	10.2333
7419	VDAC3	7.4	8.53333
27335	EIF3K	12.6333	3.26667
51645	PPIL1	6.86667	8.9
55246	CCDC25	8.23333	7.53333
6709	SPTAN1	8.3	7.46667
85445	CNTNAP4	8.6	7.15
8087	FXR1	11.9	3.73333
5201	PFDN1	5.93333	9.66667
8878	SQSTM1	6.73333	8.83333
23435	TARDBP	6.3	9.23333
5269	SERPINB6	11.5667	3.93333
6119	RPA3	4.23333	11.2333
1974	EIF4A2	2.23333	13.2333
3030	HADHA	7.53333	7.93333
84259	DCUN1D5	15.3	0.145
23478	SEC11A	7.26667	8.16667
25842	ASF1A	7.8	7.535
5431	POLR2B	6.62667	8.70333
80155	NAA15	8.5	6.73333
2773	GNAI3	9.53333	5.66667
138046	RALYL	5.2	9.9
5756	TWF1	6.06667	9.03333
6717	SRI	6.6	8.5
8802	SUCLG1	5.83333	9.2
7812	CSDE1	7.5	7.53333
10061	ABCF2	7.33333	7.7
8624	PSMG1	6	8.93333
3065	HDAC1	6.13333	8.8
6672	SP100	7.9	7
9761	MLEC	4.86667	10.0333
64834	ELOVL1	7.36667	7.46667
10054	UBA2	6.86667	7.93333
83657	DYNLRB2	5.7	9
6050	RNH1	6.66667	8.03333
10072	DPP3	6.73333	7.93333
6241	RRM2	5.06667	9.56667
81567	TXNDC5	8.76667	5.86667
655	BMP7	6.8	7.75
51035	UBXN1	6.7	7.76667
54344	DPM3	10.1333	4.3
4134	MAP4	5.96667	8.4
83475	DOHH	0.305	14.0167
51110	LACTB2	8	6.26667
140886	PABPC5	14.2	n.d.
5500	PPP1CB	7.06667	7.10667
84262	PSMG3	6	8.16667
1314	COPA	4	10.1333
8140	SLC7A5	6.06667	8
10121	ACTR1A	5.13333	8.9
11157	LSM6	9.8	4.2
1460	CSNK2B	7.06667	6.9
481	ATP1B1	6.9	7.03333
57136	APMAP	5.26667	8.6
22826	DNAJC8	6.26667	7.5
9669	EIF5B	5.3	8.43333
327	APEH	5.56667	8.16667
10594	PRPF8	9.03333	4.63333
3033	HADH	4.02667	9.63333
3419	IDH3A	6.5	7.1
1212	CLTB	6.4	7.1
51388	NIP7	5.35	8.13333
1982	EIF4G2	6.2	7.26667
80777	CYB5B	6.7	6.76667
5434	POLR2E	6.13333	7.3
85444	LRRCC1	6.26667	7.13333
11198	SUPT16H	4.3	9.06667
9861	PSMD6	5.23333	8.13333
3839	KPNA3	5.96667	7.4
5706	PSMC6	8.3	5.06667
55847	CISD1	3.75	9.6
5411	PNN	6.03333	7.3
23	ABCF1	6.33333	7
11112	HIBADH	4.53333	8.76667
2771	GNAI2	8.46667	4.83333
4174	MCM5	3.7	9.6
64841	GNPNAT1	5.35	7.9
6820	SULT2B1	9.33333	3.9
6745	SSR1	6.36667	6.83333
51520	LARS	5.46667	7.66667
4733	DRG1	6.06667	7
10598	AHSA1	6.8	6.26667
660	BMX	5.03333	8
51142	CHCHD2	3.25	9.76667
55171	TBCCD1	13	n.d.
7307	U2AF1	4.9	8.1
1075	CTSC	5.2	7.8
9774	BCLAF1	7	5.96667
30851	TAX1BP3	4.6	8.3
5358	PLS3	5.86667	7
7353	UFD1L	6.33333	6.53333
51690	LSM7	6.05	6.8
5501	PPP1CC	5.83333	7
55972	SLC25A40	3.4	9.4
16	AARS	6.26667	6.53333
1036	CDO1	7.33333	5.46667
5704	PSMC4	5	7.76667
51106	TFB1M	12.41	0.335
7474	WNT5A	5.55	7.16667
4171	MCM2	3.73333	8.96667
139135	PASD1	5.7	6.9
2643	GCH1	n.d.	12.6
5471	PPAT	6.26667	6.26667
10067	SCAMP3	4.76667	7.76667
966	CD59	12.5	n.d.
3251	HPRT1	4.63333	7.8
5707	PSMD1	5.06667	7.36667
10165	SLC25A13	2.86667	9.53333
3848	KRT1	11.0333	1.27
5935	RBM3	4.3	8
7103	TSPAN8	5.45	6.83333
10946	SF3A3	6.23333	6.03333
224	ALDH3A2	7.13333	5.13333
5062	PAK2	3.83333	8.4
5357	PLS1	4.76667	7.4
150786	WTH3DI	7.46667	4.65
2052	EPHX1	3.06667	9.03333
10938	EHD1	3.6	8.5
6238	RRBP1	5.23333	6.86667
57569	ARHGAP20	8.66667	3.43333
64855	FAM129B	5.4	6.7
51251	NT5C3A	12.0933	n.d.
55269	PSPC1	2.83333	9.23333
11214	AKAP13	5.2	6.86667
58477	SRPRB	6.46667	5.6
29097	CNIH4	5.05	7
26097	CHTOP	3.02333	9
440	ASNS	3.93333	8.03333
4839	NOP2	7.2	4.76667
7414	VCL	5.9	6
2969	GTF2I	3.33333	8.56667
8886	DDX18	6.26667	5.63333
11047	ADRM1	6.33333	5.56667
3858	KRT10	8.33333	3.55667
5515	PPP2CA	5.46667	6.4
23480	SEC61G	3.93667	7.86667
83940	TATDN1	7.73333	4
1399	CRKL	3.23333	8.46667
29927	SEC61A1	5.06667	6.6
706	TSPO	4.33333	7.3
6749	SSRP1	4.86667	6.76667
5831	PYCR1	6.13333	5.46667
6711	SPTBN1	6.33333	5.23333
1736	DKC1	4.16667	7.36667
1293	COL6A3	n.d.	11.5333
6396	SEC13	4.93333	6.56667
1718	DHCR24	6.33333	5.16667
3898	LAD1	5.3	6.16667
311	ANXA11	9.53333	1.91333
55299	BRIX1	3.36667	8.03333
9688	NUP93	4.5	6.9
999	CDH1	4.96667	6.36667
1632	ECI1	4.93333	6.4
2193	FARSA	4.26667	7.06667
10294	DNAJA2	6	5.33333
2029	ENSA	5.66667	5.63333
29956	CERS2	4.1	7.1
4969	OGN	n.d.	11.2
10755	GIPC1	4.56667	6.56667
54499	TMCO1	3.18333	7.93333
4613	MYCN	11.1	n.d.
3035	HARS	7.03333	4.03333
9521	EEF1E1	4.16667	6.86667
382	ARF6	3.3	7.7
3066	HDAC2	4.1	6.9
6342	SCP2	4.43333	6.56667
23111	SPG20	7.5	3.5
54948	MRPL16	2.69667	8.3
10432	RBM14	3.06667	7.9
1642	DDB1	4.36667	6.6
4173	MCM4	4.3	6.63333
55161	TMEM33	4.36667	6.56667
9978	RBX1	7.06667	3.85
637	BID	4.6	6.3
64073	C19orf33	5.7	5.16667
140735	DYNLL2	0.77	10.0667
5718	PSMD12	6.03333	4.76667
5303	PIN4	3.1	7.7
55854	ZC3H15	4.5	6.26667
8689	KRT36	1.75333	9
397	ARHGDIB	5.93333	4.8
197	AHSG	8.4	2.3
6742	SSBP1	5.56667	5.13333
8402	SLC25A11	5.06667	5.6
4641	MYO1C	5.1	5.53333
10921	RNPS1	5.43333	5.2
51474	LIMA1	4.56667	6.03333
30844	EHD4	4.93333	5.63333
3337	DNAJB1	5.26667	5.3
8971	H1FX	1.47	9.06667
11235	PDCD10	4.53333	5.96667
6637	SNRPG	5	5.5
9052	GPRC5A	4.2	6.2
3569	IL6	4.4	6
11012	KLK11	n.d.	10.3
11052	CPSF6	2.9	7.4
23560	GTPBP4	5.03333	5.26667
1499	CTNNB1	3.82667	6.46667
5713	PSMD7	6.66667	3.6
1841	DTYMK	1.395	8.86667
54940	OCIAD1	4.63333	5.6
6294	SAFB	4.7	5.53333
5213	PFKM	5.46667	4.76667
22820	COPG1	3.8	6.4
3998	LMAN1	2.73333	7.46667
2644	GCHFR	3.46667	6.7
280636	C11orf31	4	6.16667
3682	ITGAE	4.35	5.8
27089	UQCRQ	4.3	5.8
1537	CYC1	5.23333	4.86667
22796	COG2	3.735	6.35
51534	VTA1	5.4	4.66667
10163	WASF2	0.44	9.6
5859	QARS	4.2	5.83333
23603	CORO1C	1.98333	8.03333
9804	TOMM20	7.8	2.2
100528064	NEDD8-MDP1	4.3	5.7
7153	TOP2A	4.53333	5.43333
51260	PBDC1	6.93333	3.03333
5524	PPP2R4	4.06667	5.9
6780	STAU1	2.76667	7.16667
3954	LETM1	4.56667	5.36667
5905	RANGAP1	5.03333	4.9
400	ARL1	7.1	2.83333
203	AK1	5.86667	4.03333
336	APOA2	9.9	n.d.
493856	CISD2	3.33333	6.56667
10772	SRSF10	0.816667	9.06667
54936	ADPRHL2	8.2	1.68
10397	NDRG1	1.43333	8.43333
1365	CLDN3	4.66667	5.2
5683	PSMA2	4.86667	5
6117	RPA1	2.9	6.93333
29978	UBQLN2	4.46667	5.35
5373	PMM2	5.2	4.6
1503	CTPS1	4.1	5.66667
83939	EIF2A	4.2	5.56667
2885	GRB2	4.75	5.00333
9768	KIAA0101	3.63333	6.1
7756	ZNF207	3.87	5.85
90411	MCFD2	5.7	4.01
92140	MTDH	5	4.7
55759	WDR12	4.93333	4.76667
4836	NMT1	5.6	4.06667
9898	UBAP2L	4.03333	5.63333
57016	AKR1B10	9.63333	n.d.
8428	STK24	5.73333	3.9
11344	TWF2	2.63333	7
10618	TGOLN2	6.93333	2.7
3704	ITPA	3.77333	5.8
7372	UMPS	4.13333	5.4
9470	EIF4E2	0.193333	9.23
54888	NSUN2	4.53333	4.86667
793	CALB1	n.d.	9.4
23011	RAB21	3.86667	5.53333
6449	SGTA	4.63333	4.76667
2936	GSR	5.6	3.76667
1947	EFNB1	7.66333	1.7
9373	PLAA	4.73333	4.56667
1487	CTBP1	4.53333	4.73333
10269	ZMPSTE24	5.46667	3.8
7791	ZYX	5.16667	4.1
8682	PEA15	4.65	4.6
131076	CCDC58	2.83333	6.4
10643	IGF2BP3	3.53333	5.7
23185	LARP4B	8.83	0.39
84836	ABHD14B	3.40333	5.76667
4172	MCM3	3.6	5.56667
87178	PNPT1	5.66667	3.5
8106	PABPN1	3.43333	5.66667
60559	SPCS3	4.2	4.9
6718	AKR1D1	4.9	4.2
80124	VCPIP1	4.39	4.68667
3916	LAMP1	3.1	5.95
64969	MRPS5	7.42	1.6
3032	HADHB	3.06667	5.95
2782	GNB1	1.8	7.2
6772	STAT1	2.33333	6.66667
29934	SNX12	3.93333	5.06667
3054	HCFC1	1.86667	7.1
57402	S100A14	6.76667	2.2
9991	PTBP3	6.66667	2.26667
26227	PHGDH	3.86667	5.03333
174	AFP	6.33333	2.56667
9276	COPB2	3.56667	5.3
11168	PSIP1	3.6	5.26667
50809	HP1BP3	1.77	7.06667
2783	GNB2	1.8	7
9208	LRRFIP1	2.9	5.9
6628	SNRPB	3.6	5.2
28988	DBNL	3.1	5.66667
8480	RAE1	3.26667	5.5
10644	IGF2BP2	7.3	1.43333
5110	PCMT1	3.7	5
55210	ATAD3A	2.25	6.43333
6734	SRPR	2.86667	5.8
158	ADSL	2.32333	6.33333
10549	PRDX4	5	3.63333
2801	GOLGA2	0.12	8.51
9789	SPCS2	5.33333	3.28667
80336	PABPC1L	n.d.	8.6
3799	KIF5B	4.76667	3.83333
8467	SMARCA5	3.16667	5.4
8078	USP5	3.06667	5.5
9533	POLR1C	3.23333	5.33333
54732	TMED9	4.3	4.23333
5265	SERPINA1	6.83333	1.69
64837	KLC2	3.76	4.75
6638	SNRPN	3.46667	5.03333
1983	EIF5	3.46667	5
26578	OSTF1	4.3	4.16667
7073	TIAL1	3.56667	4.9
56902	PNO1	0.376667	8.07
38	ACAT1	3.06667	5.36667
9868	TOMM70A	3.66667	4.76667
1769	DNAH8	5.66667	2.76667
8517	IKBKG	0.24	8.19
2633	GBP1	6	2.4
161	AP2A2	0.55	7.83
5162	PDHB	3.46667	4.9
23234	DNAJC9	3.76667	4.6
51031	GLOD4	4.03333	4.33333
23760	PITPNB	4.1	4.26667
3612	IMPA1	2.8	5.56667
78988	MRPL57	4.15	4.2
9414	TJP2	2.7	5.6
5430	POLR2A	4.79	3.51
80347	COASY	3.2	5.06667
374882	TMEM205	1.9	6.35
55070	DET1	3.4	4.83333
3842	TNPO1	3.43333	4.8
51642	MRPL48	3.3	4.9
4700	NDUFA6	3.1	5.1
2181	ACSL3	2.66667	5.5
79869	CPSF7	3.3	4.86667
8761	PABPC4	3.96667	4.2
10465	PPIH	5.33333	2.83333
56616	DIABLO	4.03333	4.07
9318	COPS2	3.26667	4.83333
55646	LYAR	3.5	4.6
51495	HACD3	2.76667	5.3
163486	DENND1B	5.4	2.66667
6273	S100A2	1.83	6.2
1652	DDT	2.82	5.2
374454	KRT77	n.d.	8
523	ATP6V1A	3.36667	4.63333
51205	ACP6	3.8	4.2
4720	NDUFS2	1.02667	6.9
54997	TESC	2.23667	5.66667
51699	VPS29	3.1	4.8
8896	BUD31	5.96667	1.9
9219	MTA2	3.26667	4.6
9945	GFPT2	3.9	3.96667
27183	VPS4A	0.13	7.71
100526737	RBM14-RBM4	2.63333	5.20667
5130	PCYT1A	3.27	4.56667
140707	BRI3BP	2.83333	5
1729	DIAPH1	3.83333	4
6382	SDC1	2.53333	5.3
9191	DEDD	n.d.	7.8
10066	SCAMP2	3.5	4.3
94056	SYAP1	3.6	4.2
55117	SLC6A15	7.8	n.d.
55856	ACOT13	2.95	4.83333
28969	BZW2	2.33333	5.43333
51441	YTHDF2	3.06667	4.7
5723	PSPH	4.7	3.03667
9526	MPDU1	3.73333	4
10653	SPINT2	3.9	3.83333
81542	TMX1	3.19	4.53333
54575	UGT1A10	3.18333	4.5
2937	GSS	2.90333	4.76667
51073	MRPL4	3.3	4.36667
9554	SEC22B	4.23333	3.43333
155185	AMZ1	4.1	3.56667
7157	TP53	4.4	3.26667
200081	TXLNA	5.3	2.36667
5714	PSMD8	3.9	3.73333
54987	C1orf123	2.485	5.13333
10226	PLIN3	3	4.6
8574	AKR7A2	2.73333	4.86667
3157	HMGCS1	3.06667	4.53333
10419	PRMT5	3.96667	3.63333
10327	AKR1A1	2.20667	5.36667
23020	SNRNP200	3.83333	3.73333
25994	HIGD1A	3.23333	4.3
746	TMEM258	7.5	n.d.
5600	MAPK11	n.d.	7.5
23474	ETHE1	2.3	5.2
10987	COPS5	2.7	4.8
63929	XPNPEP3	3.2	4.3
91298	C12orf29	4.5	3
10007	GNPDA1	3.93	3.56667
6051	RNPEP	2.61667	4.86667
51726	DNAJB11	3.31667	4.13333
6429	SRSF4	3.65	3.8
5825	ABCD3	2.63333	4.8
10959	TMED2	3.43333	4
1397	CRIP2	2.81	4.6
3163	HMOX2	2.56667	4.83333
25804	LSM4	4.2	3.16667
1512	CTSH	2.4	4.93333
10985	GCN1	3.03333	4.3
1452	CSNK1A1	3.56667	3.76667
51703	ACSL5	1.55333	5.76667
3240	HP	6.36667	0.935
54433	GAR1	2.6	4.7
124801	LSM12	3.4	3.9
2876	GPX1	1.8	5.5
56945	MRPS22	3.5	3.76667
1967	EIF2B1	4.2	3.03333
51138	COPS4	3.5	3.73333
4508	ATP6	7.2	n.d.
10540	DCTN2	2.93333	4.26667
27338	UBE2S	3.63333	3.56667
6252	RTN1	3.16667	4
4686	NCBP1	2.83333	4.3
2664	GDI1	4.43333	2.7
26292	MYCBP	4.8	2.3
7095	SEC62	3.23333	3.86667
9790	BMS1	3.7	3.4
2868	GRK4	n.d.	7.09333
4337	MOCS1	2.8	4.26667
6096	RORB	0.2	6.85
7917	BAG6	3.43333	3.6
3930	LBR	1.1	5.9
5007	OSBP	2.53333	4.46667
3420	IDH3B	2.2	4.76667
84908	FAM136A	3.15	3.8
5480	PPIC	2.9	4.03333
6611	SMS	2.95	3.96667
9185	REPS2	n.d.	6.9
2879	GPX4	2.6	4.3
10436	EMG1	2.63333	4.26667
9879	DDX46	3	3.9
157570	ESCO2	3.05	3.83333
4710	NDUFB4	1.54	5.33333
5437	POLR2H	3.23333	3.63333
50999	TMED5	3.56667	3.3
26003	GORASP2	3.23333	3.6
10412	NSA2	3.16667	3.65
375033	PEAR1	2	4.8
7094	TLN1	2.26667	4.53333
5048	PAFAH1B1	4.23333	2.56667
54947	LPCAT2	5.8	0.97
9650	MTFR1	6.3	0.41
11079	RER1	2.23333	4.45
1785	DNM2	2.9	3.76667
4926	NUMA1	1.9	4.76667
9656	MDC1	1.92333	4.74333
51503	CWC15	2.33333	4.33333
79861	TUBAL3	2.55	4.1
65003	MRPL11	3.4	3.23333
58478	ENOPH1	3.83333	2.76667
85462	FHDC1	6.6	n.d.
1209	CLPTM1	3.03333	3.53333
1829	DSG2	3.26667	3.26667
25796	PGLS	1.7	4.83333
51371	POMP	2.8	3.73333
10529	NEBL	3.5	3.015
51564	HDAC7	3.2	3.3
8939	FUBP3	2.13333	4.33333
10262	SF3B4	3.26667	3.2
10447	FAM3C	3.93333	2.53333
10289	EIF1B	n.d.	6.45
83699	SH3BGRL2	2.66667	3.76667
5770	PTPN1	3.4	3.03333
1717	DHCR7	2.18333	4.23333
23170	TTLL12	1.86667	4.53333
51024	FIS1	2.16667	4.23333
27131	SNX5	2.7	3.7
92609	TIMM50	2.05333	4.33333
27236	ARFIP1	1.50333	4.86667
54108	CHRAC1	2.5	3.86667
3700	ITIH4	4.95	1.39
6731	SRP72	2.9	3.43333
51218	GLRX5	3.73333	2.55
139105	BEND2	3	3.26667
5074	PAWR	3.53333	2.73333
4521	NUDT1	4.36667	1.9
10312	TCIRG1	2.13333	4.1
10491	CRTAP	3	3.23333
11065	UBE2C	1.19333	5.03333
23047	PDS5B	1.9	4.3
151011	SEPT10	3.6	2.6
80135	RPF1	3.83333	2.35
2730	GCLM	2.8	3.36667
51647	FAM96B	6.15	n.d.
8673	VAMP8	1.74333	4.4
3418	IDH2	2.13333	4
1832	DSP	3.53333	2.6
639	PRDM1	4	2.13333
10558	SPTLC1	1.93	4.2
84440	RAB11FIP4	2.7	3.4
10951	CBX1	3.265	2.82
29896	TRA2A	2.00333	4.06667
50814	NSDHL	2.7	3.36667
1810	DR1	2.47	3.56667
10084	PQBP1	3.1	2.9
4294	MAP3K10	1.7	4.3
10056	FARSB	3.2	2.8
30	ACAA1	1.25667	4.73333
9319	TRIP13	2.76667	3.2
4716	NDUFB10	2.1	3.86667
56851	EMC7	3.7	2.23333
26010	SPATS2L	3.3	2.63333
56897	WRNIP1	5.9	n.d.
59286	UBL5	n.d.	5.9
55198	APPL2	1.5	4.4
22803	XRN2	2.46667	3.43333
8520	HAT1	2.6	3.3
9550	ATP6V1G1	3.73333	2.16667
23640	HSPBP1	2.14333	3.73333
163	AP2B1	2.16667	3.7
7706	TRIM25	2.23333	3.63333
11273	ATXN2L	3.23333	2.63333
5906	RAP1A	5.85	n.d.
10284	SAP18	3.86667	1.98333
10849	CD3EAP	2.36667	3.46667
162	AP1B1	2.43333	3.4
31	ACACA	2.7	3.13333
5711	PSMD5	2.73333	3.1
54875	CNTLN	2.32333	3.5
726	CAPN5	1.5	4.3
4729	NDUFV2	2.33333	3.43333
310	ANXA7	2.5	3.26667
26354	GNL3	1.86667	3.9
80223	RAB11FIP1	3.66667	2.1
51479	ANKFY1	0.25	5.5
6728	SRP19	2.63333	3.1
65009	NDRG4	3.43333	2.3
4719	NDUFS1	1.76333	3.96667
55623	THUMPD1	5.31	0.4
8801	SUCLG2	1.90667	3.8
5160	PDHA1	2.86667	2.83667
23212	RRS1	2.6	3.1
11144	DMC1	5.7	n.d.
9138	ARHGEF1	2.56667	3.13333
79366	HMGN5	3.4	2.3
5781	PTPN11	4.895	0.775
10250	SRRM1	2.53333	3.13333
1719	DHFR	2.46667	3.2
4718	NDUFC2	2.65	3
9551	ATP5J2	2.73667	2.9
4722	NDUFS3	1.43333	4.2
23071	ERP44	3.36667	2.26667
1108	CHD4	1.96667	3.66667
30001	ERO1A	2.13333	3.5
7264	TSTA3	3.5	2.1
7052	TGM2	0.443333	5.14667
23524	SRRM2	2.23333	3.33333
222068	TMED4	2.9	2.66667
10550	ARL6IP5	4.95	0.6
9144	SYNGR2	2.7	2.85
10988	METAP2	3.1	2.43333
54843	SYTL2	0.13	5.4
145173	B3GLCT	0.07	5.45333
4642	MYO1D	5.45	0.06
3956	LGALS1	5.5	n.d.
23593	HEBP2	2.76667	2.73333
5236	PGM1	2.83333	2.66667
1207	CLNS1A	2.06667	3.4
283742	FAM98B	2.4	3.06667
24148	PRPF6	2.76667	2.7
4175	MCM6	1.96	3.5
283212	KLHL35	n.d.	5.45
8566	PDXK	1.7	3.73333
11091	WDR5	1.96667	3.46667
83451	ABHD11	2.2	3.23333
10105	PPIF	3.6	1.8
317	APAF1	2.13333	3.26667
9513	FXR2	3.8	1.6
81570	CLPB	4.21667	1.18
26046	LTN1	3.46667	1.9
2926	GRSF1	2.03	3.33333
128240	APOA1BP	1.22667	4.1
390154	OR5T3	1.9	3.4
11313	LYPLA2	2.56667	2.73333
83931	STK40	1.56667	3.73333
28989	NTMT1	1.63333	3.65
9126	SMC3	1.61	3.66667
7965	AIMP2	1.73333	3.53333
1535	CYBA	1.9	3.36667
1488	CTBP2	2.23333	3.03333
79002	C19orf43	4.53333	0.72
25852	ARMC8	3	2.25
9093	DNAJA3	2.34333	2.9
26136	TES	1.9	3.33333
55347	ABHD10	2.66667	2.56667
51560	RAB6B	n.d.	5.2
84545	MRPL43	2.95	2.23333
139322	APOOL	1.83	3.35
9375	TM9SF2	2.2	2.96667
865	CBFB	2.66667	2.5
25996	REXO2	2.75	2.4
7922	SLC39A7	2.2	2.93333
7263	TST	2.13333	2.96667
11269	DDX19B	1.02	4.06667
8243	SMC1A	1.8	3.26667
22985	ACIN1	1.06667	4
115098	CCDC124	2.5	2.56
817	CAMK2D	2.2	2.85
3857	KRT9	4.33667	0.703333
54475	NLE1	2.56667	2.46667
55004	LAMTOR1	1.29667	3.73333
8540	AGPS	1.55667	3.46667
84365	NIFK	2.05	2.95
5610	EIF2AK2	2.06667	2.93333
54555	DDX49	2.46667	2.53333
5885	RAD21	2.5	2.5
23204	ARL6IP1	2.9	2.1
5481	PPID	3	2
7511	XPNPEP1	1.82333	3.16667
2036	EPB41L1	1.79	3.2
54845	ESRP1	3.115	1.86667
9295	SRSF11	1.19333	3.76667
58527	ABRACL	0.54	4.4
123207	C15orf40	2.34	2.6
5520	PPP2R2A	1.79333	3.13333
51377	UCHL5	2.46667	2.4
8301	PICALM	1.8	3.06667
9100	USP10	0.54	4.29333
23481	PES1	2.03333	2.8
51639	SF3B6	n.d.	4.8
116841	SNAP47	1.7	3.06667
26092	TOR1AIP1	1.73333	3.03333
51747	LUC7L3	2.56667	2.2
5420	PODXL	1.84	2.9
7371	UCK2	2.73333	2.005
6732	SRPK1	2.03333	2.7
65005	MRPL9	1.6	3.13333
57132	CHMP1B	1.5	3.2
815	CAMK2A	n.d.	4.7
84305	PYM1	2.7	2
1756	DMD	2.6	2.095
27436	EML4	2.08	2.6
10768	AHCYL1	3.07667	1.6
2203	FBP1	1.96	2.7
54539	NDUFB11	1.32333	3.33333
23509	POFUT1	1.75	2.9
6836	SURF4	1.76333	2.885
64975	MRPL41	1.93333	2.7
29920	PYCR2	2.23333	2.4
1653	DDX1	2.35333	2.28
55705	IPO9	1.69	2.93333
84817	TXNDC17	4.6	n.d.
1291	COL6A1	n.d.	4.6
8266	UBL4A	2.13333	2.46667
839	CASP6	2.15	2.45
55816	DOK5	2.2	2.4
4629	MYH11	0.21	4.37333
10767	HBS1L	0.61	3.96667
8655	DYNLL1	0.77	3.8
8813	DPM1	1.7	2.86667
5510	PPP1R7	3.05	1.5
30011	SH3KBP1	1.16667	3.36667
22824	HSPA4L	2.4	2.13333
58517	RBM25	1.53	3
59345	GNB4	1.225	3.3
50	ACO2	1.84	2.66667
1062	CENPE	2.06667	2.43333
23173	METAP1	2.15	2.35
9167	COX7A2L	2.3	2.2
83590	TMUB1	1.83	2.66667
6697	SPR	1.86667	2.61333
392	ARHGAP1	2.1	2.36667
25923	ATL3	1.2	3.23333
51160	VPS28	1.62667	2.8
64746	ACBD3	1.98667	2.43333
84263	HSDL2	2.6	1.82
57805	CCAR2	1.43667	2.96667
48	ACO1	1.56667	2.83333
1778	DYNC1H1	2	2.4
92399	MRRF	2.46667	1.93333
22800	RRAS2	1.43	2.96667
10247	HRSP12	1.89667	2.5
6629	SNRPB2	1.6	2.79333
1445	CSK	2.92	1.46667
1029	CDKN2A	3.1	1.285
26664	OR7C1	1.5	2.86667
7355	SLC35A2	4.05	0.29
5119	CHMP1A	2.03333	2.3
6730	SRP68	2.33333	2
5211	PFKL	1.22667	3.1
79718	TBL1XR1	2.03333	2.27667
7386	UQCRFS1	1.95	2.35667
55226	NAT10	1.96667	2.33333
4905	NSF	1.9	2.4
85456	TNKS1BP1	1.93333	2.36667
501	ALDH7A1	1.26333	3.03333
4059	BCAM	1.82667	2.46667
4072	EPCAM	1.65333	2.63333
526	ATP6V1B2	1.97667	2.3
9475	ROCK2	1.6	2.66667
60558	GUF1	1.86667	2.4
10015	PDCD6IP	2.06667	2.2
435	ASL	1.52333	2.73333
6949	TCOF1	1.56667	2.66667
284076	TTLL6	4.2	n.d.
1018	CDK3	n.d.	4.2
23048	FNBP1	1.7	2.5
51124	IER3IP1	1.24667	2.95
339145	FAM92B	2.075	2.1
84364	ARFGAP2	1.13333	3.03333
161424	NOP9	0.1	4.065
10240	MRPS31	1.43	2.73333
51010	EXOSC3	2.06667	2.09
28958	COA3	4.15	n.d.
8204	NRIP1	2.05	2.1
55612	FERMT1	1.48	2.66667
51204	TACO1	1.8	2.33333
2037	EPB41L2	2.76667	1.36333
55308	DDX19A	2.46667	1.65
54623	PAF1	1.66667	2.43333
5511	PPP1R8	n.d.	4.1
55131	RBM28	1.56667	2.53333
9512	PMPCB	2.33333	1.76667
2582	GALE	1.35	2.73333
23344	ESYT1	1.41667	2.66667
23277	CLUH	2.13333	1.93333
9128	PRPF4	1.83	2.23333
57470	LRRC47	1.01	3.03333
22931	RAB18	2.73333	1.30667
8945	BTRC	4.03333	n.d.
9209	LRRFIP2	4.03333	n.d.
988	CDC5L	0.663333	3.36333
8615	USO1	1.58333	2.43333
7174	TPP2	1.24667	2.76667
148362	BROX	0.76	3.25
1301	COL11A1	0.3	3.7
348807	CCDC37	4	n.d.
439	ASNA1	2.13333	1.86667
26528	DAZAP1	1.4	2.58
8209	C21orf33	1.83333	2.13333
10573	MRPL28	0.9	3.06667
3681	ITGAD	0.76	3.2
3422	IDI1	1.45	2.5
27243	CHMP2A	1.75	2.2
5965	RECQL	1.56667	2.36667
144124	OR10A5	1.4	2.53333
3043	HBB	2.67	1.255
22866	CNKSR2	1.85	2.06667
401466	C8orf59	1.40667	2.5
684	BST2	1.7	2.2
5538	PPT1	2.03333	1.86667
389203	SMIM20	2.1	1.8
57731	SPTBN4	n.d.	3.9
79590	MRPL24	2.06667	1.83333
5976	UPF1	1.02667	2.86667
8533	COPS3	1.93667	1.93333
1281	COL3A1	n.d.	3.86667
25963	TMEM87A	1.26667	2.6
1737	DLAT	1.6	2.26667
5962	RDX	2.10667	1.76
51001	MTERF3	2.205	1.655
4863	NPAT	1.35	2.5
3661	IRF3	2.05	1.8
5970	RELA	1.21	2.63333
29028	ATAD2	1.53333	2.3
9410	SNRNP40	1.43333	2.4
420	ART4	3.82333	n.d.
157638	FAM84B	0.353333	3.46333
257068	PLCXD2	1.95	1.86667
824	CAPN2	1.50667	2.3
60496	AASDHPPT	1.9	1.9
11163	NUDT4	0.846667	2.95
4043	LRPAP1	1.85667	1.93333
23270	TSPYL4	1.45333	2.33333
23046	KIF21B	1.96667	1.8
4751	NEK2	2.06667	1.7
9049	AIP	1.96667	1.79667
51593	SRRT	1.29333	2.46667
79139	DERL1	1.4	2.36
3840	KPNA4	0.985	2.76667
5655	KLK10	1.7	2.05
5747	PTK2	2.10333	1.64333
51637	C14orf166	1.9	1.83667
55276	PGM2	2.2	1.53333
643008	SMIM5	3.7	n.d.
6192	RPS4Y1	n.d.	3.7
83538	TTC25	1.6	2.1
9541	CIR1	2.4	1.3
23607	CD2AP	1.7	2
51400	PPME1	0.44	3.25
79720	VPS37B	1.78	1.9
118460	EXOSC6	1.8	1.875
118	ADD1	1.46667	2.2
10652	YKT6	1.85	1.80667
55173	MRPS10	1.65	2
231	AKR1B1	2.1	1.55
4288	MKI67	1.7	1.93333
22894	DIS3	2.03333	1.6
26073	POLDIP2	2.03333	1.6
100131187	TSTD1	2.13333	1.5
3698	ITIH2	2.76667	0.863333
51608	GET4	0.83	2.8
374291	NDUFS7	1.02667	2.6
6642	SNX1	1.79333	1.83333
6451	SH3BGRL	2.06667	1.55667
9798	IST1	1.255	2.36667
25932	CLIC4	2	1.62
65008	MRPL1	2.06667	1.55
84916	CIRH1A	1.51	2.1
5537	PPP6C	1.7	1.9
1019	CDK4	3.6	n.d.
5715	PSMD9	1.7	1.9
79763	ISOC2	1.9	1.69
833	CARS	0.886667	2.7
79983	POF1B	1.05333	2.53333
3416	IDE	1.24333	2.34333
7469	NELFA	0.45	3.12333
26065	LSM14A	1.33333	2.23333
10531	PITRM1	1.53333	2.03333
10972	TMED10	3.55	n.d.
6569	SLC34A1	1.5	2.05
55627	SMPD4	1.44	2.1
81855	SFXN3	2.2	1.34
27347	STK39	1.26667	2.26667
220	ALDH1A3	1.93333	1.6
10605	PAIP1	0.73	2.8
284695	ZNF326	0.855	2.65
7262	PHLDA2	1.6	1.9
51150	SDF4	1.84333	1.655
6713	SQLE	1.53	1.96667
144108	SPTY2D1	3.3	0.19
5936	RBM4	0.945	2.54333
126353	MISP	2.53333	0.953333
79733	E2F8	n.d.	3.46667
3712	IVD	1.76667	1.7
2729	GCLC	2.03333	1.43333
274	BIN1	0.24	3.22
6390	SDHB	1.35	2.1
345462	ZNF879	1.6	1.85
342618	SLFN14	1.75	1.7
6566	SLC16A1	3	0.445
4942	OAT	0.88	2.56333
53371	NUP54	1.33333	2.1
23244	PDS5A	1.5	1.93333
28992	MACROD1	1.15	2.28333
51182	HSPA14	1.05	2.36667
4201	MEA1	1.75667	1.64333
9869	SETDB1	3.4	n.d.
8976	WASL	3.4	n.d.
9211	LGI1	n.d.	3.4
23753	SDF2L1	1.4	2
55787	TXLNG	2.93333	0.44
1025	CDK9	3.1	0.27
84310	C7orf50	1.43333	1.93333
1020	CDK5	1.46	1.9
60314	C12orf10	1.86	1.5
51181	DCXR	2.31	1.04667
5300	PIN1	3.35	n.d.
10450	PPIE	1.3	2.05
84842	HPDL	1.9	1.45
92259	MRPS36	1.9	1.44333
79080	CCDC86	1.60333	1.73333
466	ATF1	1.23333	2.1
55082	ARGLU1	1.3	2.03333
1173	AP2M1	0.463333	2.85
4702	NDUFA8	0.54	2.76667
91663	MYADM	1.8	1.50667
9442	MED27	0.35	2.95333
51228	GLTP	1.25333	2.05
22916	NCBP2	n.d.	3.3
8612	PPAP2C	1.6	1.7
5210	PFKFB4	2.3	1
81605	URM1	3.3	n.d.
816	CAMK2B	3.3	n.d.
51079	NDUFA13	3.3	n.d.
534	ATP6V1G2	1.9	1.4
4704	NDUFA9	1.39667	1.9
39	ACAT2	2.55	0.746667
23534	TNPO3	0.856667	2.43333
5033	P4HA1	0.88	2.39
93621	MRFAP1	n.d.	3.26667
51668	HSPB11	2.26667	1
83743	GRWD1	1.1	2.16667
5447	POR	1.46667	1.8
54949	SDHAF2	1.95	1.31
64983	MRPL32	1.2	2.05
8451	CUL4A	1.37667	1.86667
51082	POLR1D	1.24	2
10469	TIMM44	2.09	1.13333
4967	OGDH	1.93333	1.28333
347862	PDDC1	1.21	2
10776	ARPP19	1.27	1.93333
64968	MRPS6	1.2	2
51719	CAB39	1.4	1.79667
3655	ITGA6	1.76667	1.42333
3241	HPCAL1	1.82667	1.36333
51253	MRPL37	1.08667	2.1
790	CAD	1.24667	1.93333
9522	SCAMP1	1.5	1.675
1478	CSTF2	1.23	1.94333
2332	FMR1	1.665	1.50667
1759	DNM1	1.36667	1.8
10514	MYBBP1A	2.16667	0.99
142680	SLC34A3	1.35	1.8
5660	PSAP	1.53333	1.6
55661	DDX27	1.73	1.4
223	ALDH9A1	1.17667	1.95
23650	TRIM29	1.02	2.1
55233	MOB1A	1.6	1.52
8027	STAM	1.75	1.36667
7266	DNAJC7	1.5	1.60333
83481	EPPK1	1.46667	1.63333
1522	CTSZ	n.d.	3.1
26155	NOC2L	1.5	1.6
83592	AKR1E2	1.6	1.5
1678	TIMM8A	3.1	n.d.
54512	EXOSC4	1.9	1.2
7265	TTC1	1.76	1.33333
285527	FRYL	3.025	0.065
347734	SLC35B2	1.43333	1.65
65264	UBE2Z	1.66667	1.4
389170	LEKR1	0.91	2.15
79143	MBOAT7	1.02667	2.03333
10011	SRA1	1.04	2
8991	SELENBP1	2.9	0.13
253943	YTHDF3	1.28667	1.73333
529	ATP6V1E1	1.65333	1.36333
55621	TRMT1	2.235	0.776667
9493	KIF23	1.07667	1.93333
54517	PUS7	1.17	1.83333
5819	PVRL2	n.d.	3
3421	IDH3G	1.6	1.4
57532	NUFIP2	1.8	1.19667
9632	SEC24C	0.886667	2.1
90480	GADD45GIP1	0.676667	2.3
64747	MFSD1	0.87	2.1
22876	INPP5F	1.21	1.76
11187	PKP3	1	1.96667
9136	RRP9	1.5	1.46667
4646	MYO6	1.56667	1.4
29127	RACGAP1	1.165	1.8
7064	THOP1	2.28667	0.673333
3845	KRAS	0.95	2
55898	UNC45A	0.913333	2.03333
55699	IARS2	1.27667	1.66667
103	ADAR	0.84	2.1
55967	NDUFA12	2.4	0.54
55163	PNPO	2.2	0.74
134492	NUDCD2	1	1.93333
1284	COL4A2	n.d.	2.93333
9961	MVP	1.46333	1.46667
2222	FDFT1	1.53	1.39333
317761	C14orf39	0.92	2
3614	IMPDH1	1.48667	1.43333
51491	NOP16	0.23	2.68
5594	MAPK1	1.1	1.8
84446	BRSK1	n.d.	2.9
84144	SYDE2	0.1	2.8
6643	SNX2	0.55	2.33
891	CCNB1	1.07	1.80667
23246	BOP1	0.903333	1.96667
27430	MAT2B	1.73333	1.12667
10285	SMNDC1	0.69	2.16667
55795	PCID2	1.05667	1.8
64787	EPS8L2	1.09	1.76667
27440	CECR5	0.286667	2.56667
54913	RPP25	1.07	1.78333
56954	NIT2	1.02	1.83333
80036	TRPM3	1.4	1.45
23078	VWA8	0.64	2.2
132	ADK	0.44	2.4
134147	CMBL	1.20667	1.63333
9092	SART1	1.16667	1.66667
93100	NAPRT	1.15333	1.66667
4199	ME1	1.47667	1.34
199953	TMEM201	0.87	1.945
1781	DYNC1I2	1.24667	1.56667
80145	THOC7	2.6	0.21
10542	LAMTOR5	2.8	n.d.
8030	CCDC6	1.36	1.435
1676	DFFA	0.79	2
5504	PPP1R2	0.98	1.8
5530	PPP3CA	1.65	1.13
9943	OXSR1	0.906667	1.86667
10424	PGRMC2	1.57	1.2
29959	NRBP1	1.36667	1.4
6123	RPL3L	2.75	n.d.
115749	C12orf56	0.94	1.8
11332	ACOT7	0.58	2.15667
26052	DNM3	1.16	1.56667
56829	ZC3HAV1	0.923333	1.8
8895	CPNE3	1.66667	1.05333
57103	TIGAR	0.473333	2.24
132789	GNPDA2	0.31	2.4
5634	PRPS2	n.d.	2.7
51202	DDX47	1.27667	1.42
124540	MSI2	1.09333	1.6
7404	UTY	1.6	1.09
54931	TRMT10C	1.24	1.45
4154	MBNL1	0.88	1.8
51069	MRPL2	0.775	1.9
10059	DNM1L	1.57333	1.1
7175	TPR	0.87	1.8
3306	HSPA2	0.97	1.7
5606	MAP2K3	1.93667	0.73
3281	HSBP1	n.d.	2.66667
6830	SUPT6H	1.83333	0.833333
23191	CYFIP1	0.916667	1.74667
4893	NRAS	1.325	1.33333
10933	MORF4L1	1.09	1.56667
56160	NDNL2	2.6	0.05
51015	ISOC1	1.05	1.6
9525	VPS4B	0.783333	1.865
54869	EPS8L1	1.46667	1.17
23194	FBXL7	0.73	1.9
84520	C14orf142	0.96	1.66667
3895	KTN1	0.986667	1.63333
51143	DYNC1LI1	1.46667	1.14
23673	STX12	0.895	1.705
23350	U2SURP	1.13333	1.46667
27069	GHITM	0.806667	1.79
5814	PURB	1.3	1.29333
26958	COPG2	0.586667	2
4712	NDUFB6	0.985	1.6
9527	GOSR1	1.10667	1.46667
10713	USP39	1.04	1.53
10845	CLPX	1.8	0.766667
1629	DBT	0.67	1.89
7525	YES1	0.975	1.58333
66005	CHID1	0.95	1.6
117246	FTSJ3	1.15	1.4
9491	PSMF1	2.15333	0.39
84717	HDGFRP2	1.24	1.3
9238	TBRG4	0.566667	1.96667
2182	ACSL4	1.2	1.33333
8647	ABCB11	1.41667	1.11667
2962	GTF2F1	1.51333	1.01667
593	BCKDHA	0.06	2.47
85465	EPT1	0.983333	1.53333
3046	HBE1	1.255	1.255
1017	CDK2	0.7	1.81
79084	WDR77	1.15667	1.35
26095	PTPN20	n.d.	2.5
8872	CDC123	0.966667	1.53333
84656	GLYR1	1.095	1.4
55234	SMU1	1.16	1.32667
4723	NDUFV1	0.953333	1.53333
10526	IPO8	0.41	2.07
5817	PVR	0.17	2.3
64422	ATG3	0.766667	1.7
3703	STT3A	0.843333	1.62333
22986	SORCS3	0.09	2.36667
3145	HMBS	1.14333	1.31
54460	MRPS21	0.91	1.53
10137	RBM12	0.603333	1.83333
9696	CROCC	1.46667	0.97
26121	PRPF31	0.763333	1.66667
64318	NOC3L	0.93	1.5
143187	VTI1A	2.42667	n.d.
8882	ZPR1	1.46333	0.963333
51075	TMX2	0.566667	1.85
5432	POLR2C	1.105	1.3
25814	ATXN10	1.16667	1.23333
116541	MRPL54	2.4	n.d.
389362	PSMG4	n.d.	2.4
100037417	DDTL	0.59	1.8
8710	SERPINB7	0.95	1.43333
23549	DNPEP	1.72	0.656667
84154	RPF2	1.3	1.07
57510	XPO5	1.16	1.2
11054	OGFR	1.37667	0.983333
11345	GABARAPL2	0.773333	1.58
984	CDK11B	0.85	1.5
54919	DNAAF5	0.743333	1.6
23224	SYNE2	1.04	1.3
65080	MRPL44	0.48	1.85
58490	RPRD1B	0.533333	1.79667
79171	RBM42	1.15	1.17667
25865	PRKD2	0.11	2.21
5982	RFC2	1.15	1.16667
260425	MAGI3	2.3	0.00866667
1174	AP1S1	1.21	1.09667
120	ADD3	0.97	1.33333
339965	CCDC158	2.3	n.d.
4815	NINJ2	2.3	n.d.
11064	CNTRL	n.d.	2.3
5869	RAB5B	1.3	1
83858	ATAD3B	1.46	0.84
85476	GFM1	1.12	1.17333
[truncated: 1,371 more rows]
